# Supplementary material for: Comparison of the New Neo-Glasgow Prognostic Score Based on the Albumin-Bilirubin Grade with Currently Used Nutritional Indices for Prognostic Prediction following Surgical Resection of Hepatocellular Carcinoma: A Multicenter Retrospective Study in Japan
Source: Cancers (Basel). 2022 Apr 22;14(9):2091. doi: 10.3390/cancers14092091 (PMC9105166; doi:10.3390/cancers14092091)
Supplement: Supplementary file 1 [file cancers-14-02091-s001.zip]

Archive with 1 entries (1 files):
- cancers-1688796-supplementary.pdf
